# Supplementary material for: Systemic metastasis-targeted nanotherapeutic reinforces tumor surgical resection and chemotherapy
Source: Nat Commun. 2021 May 27;12:3187. doi: 10.1038/s41467-021-23466-5 (PMC8160269; doi:10.1038/s41467-021-23466-5)
Supplement: Supplementary file 4 — Source Data [file 41467_2021_23466_MOESM4_ESM.xlsx]

## Sheet: Figure 2c，2e-h
Figure 2c	nm
	CaPP
	60.2	63.6	66.5
	D@CaPP
	74.3	79	84.3
	H@CaPP
	72.4	77.2	79.4
Figure 2e	mV
	CaPP
	24.7	19.5	30
	D@CaPP
	-37.8	-42.4	-33.2
	H@CaPP
	-37.4	-42.1	-31.3
Figure 2f	%
Time (h)	PP
0	0	0	0
2	95	88	95
4	97	94	96
8	99	96	97
12	97	98	98
24	95	96	99
Time (h)	D@CaPP
0	0	0	0
2	10	9	14
4	16	18	20
8	20	19	18
12	23	27	21
24	25	29	21
Time (h)	H@CaPP
0	0	0	0
2	8	12	15
4	24	18	20
8	26	21	22
12	26	27	21
24	30	27	25
Figure 2g	nm
Time (h)	D@CaPP in PBS
0	74	79	84
2	72	82	88
4	85	85	76
8	78	82	85
12	77	88	76
24	75	83	85
Time (h)	D@CaPP in 10% FBS
0	74	79	84
2	74	94	77
4	79	87	89
8	91	83	92
12	85	100	85
24	87	84	95
Time (h)	H@CaPP in PBS
0	73	79	84
2	82	81	81
4	85	75	77
8	75	72	89
12	77	84	90
24	72	83	84
Time (h)	D@CaPP in 10% FBS
0	73	79	84
2	78	82	86
4	87	76	94
8	71	87	98
12	89	95	85
24	98	92	88
Figure 2h	mV
Time (h)	D@CaPP in PBS
0	-37.8	-42.4	-33.2
2	-35.2	-40.7	-41
4	-41.2	-39.2	-36
8	-36.2	-36.8	-43.1
12	-32.9	-39.1	-40.5
24	-43.2	-34.1	-31.3
Time (h)	D@CaPP in 10% FBS
0	-37.8	-42.4	-33.2
2	-42.4	-43.2	-36.1
4	-41.7	-39.2	-42.1
8	-43.1	-42.1	-41.4
12	-45.2	-42.9	-39.9
24	-43.2	-41.2	-36.2
Time (h)	H@CaPP in PBS
0	-37.4	-42.1	-31.3
2	-38	-45.2	-29.8
4	-40.4	-39.2	-30.1
8	-43.4	-35.8	-30.6
12	-38.1	-35.2	-40.7
24	-41.5	-34.2	-31.5
Time (h)	D@CaPP in 10% FBS
0	-37.4	-42.1	-31.3
2	-42.1	-39.1	-36.1
4	-42.1	-36.7	-40.7
8	-41.5	-39.3	-43.1
12	-44.4	-39.7	-41.4
24	-44.5	-40.2	-39.8

## Sheet: Figure 3d
Figure 3d	*108[p/s/cm2/sr]/[μW/cm2]
	DiI
Heart	7.397	6.8	8.8
Liver	1393	1700	700
Spleen	565.1	658	470
Lung	148.3	250	80
Kidney	29.39	39	18
Tumor	64.56	88	71.2
	D@CaPP
Heart	16.41	29	9
Liver	1976	2500	1380
Spleen	946.7	1090	789
Lung	260.9	350	199
Kidney	213.6	390	67.6
Tumor	409.9	480	323
	H@CaPP
Heart	18.76	22	13.5
Liver	1692	2400	800
Spleen	819.9	970	650
Lung	585.1	690	470
Kidney	158.5	250	69
Tumor	504	590	430

## Sheet: Figure4b
Figure 4b	fluoresecence intensity
	D@CaPP
TNF α (-), Anti-E-selectin (-), Anti-P-selectin (-)	340.21	436.62	397.89
TNF α (+), Anti-E-selectin (-), Anti-P-selectin (-)	323.95	358.23	456.77
TNF α (+), Anti-E-selectin (+), Anti-P-selectin (-)	285.51	430.94	310.92
TNF α (+), Anti-E-selectin (-), Anti-P-selectin (+)	369.83	333	423.52
	H@CaPP
TNF α (-), Anti-E-selectin (-), Anti-P-selectin (-)	486.53	360.76	435.23
TNF α (+), Anti-E-selectin (-), Anti-P-selectin (-)	1281.02	1160.76	1319.74
TNF α (+), Anti-E-selectin (+), Anti-P-selectin (-)	1222.81	1184.95	1297.35
TNF α (+), Anti-E-selectin (-), Anti-P-selectin (+)	776.65	534.29	606.28

## Sheet: Figure 5c-e
Figure 5c	number/field
	PBS	LMWH	PIC	D@CaPP	H@CaPP
	120	120	70	35	25
	150	144	89	27	31
	101	109	65	22	27
Average	123.667	124.333	74.6667	28	27.6667
SD	20.1715	14.6135	10.3387	5.35413	2.49444
Figure 5d	Vimentin/GAPDH
	PBS	LMWH	PIC	D@CaPP	H@CaPP
	1	1	0.35	0.1	0.04
	0.8	0.72	0.58	0.14	0.08
	1.2	1.28	0.65	0.06	0.05
Figure 5e	E-Cadherin/GAPDH
	PBS	LMWH	PIC	D@CaPP	H@CaPP
	0.49	0.5	0.6	0.81	0.79
	0.46	0.45	0.51	0.71	0.62
	0.54	0.57	0.7	0.64	0.77

## Sheet: Figure 6b
Figure 6b	fluoresecence intensity
	PBS	LMWH	PIC	D@CaPP	H@CaPP
	18092	6002	11200	10657	2498
	12049	3674	16432	14382	5407
	14294	2982	14743	12598	4987

## Sheet: Figure 7b，7d
Figure 7b	cells/field
	PBS	PBS+TNF α (+)	PIC+TNF α (+)	LMWH+TNF α (+)	D@CaPP+TNF α (+)	H@CaPP+TNF α (+)
	182	452	382	467	276	177
	191	478	345	488	251	180
	189	460	379	457	262	194
Average	187.333	463.333	368.667	470.667	263	183.667
SD	3.85861	10.873	16.7796	12.9185	10.2307	7.4087
Figure 7d	fluoresecence intensity
VCAM-1	*103	PBS	PBS+TNF α (+)	LMWH+TNF α (+)	PIC+TNF α (+)	D@CaPP+TNF α (+)	H@CaPP+TNF α (+)
		3.361	6.917	6.841	5.979	4.805	3.375
		2.879	5.978	7.489	4.573	4.432	3.754
		3.981	6.482	5.871	4.872	3.989	2.863
		3.594	7.432	6.043	5.571	4.129	2.476
		3.782	6.564	6.572	5.173	3.805	3.097
ICAM-1	*105	PBS	PBS+TNF α (+)	LMWH+TNF α (+)	PIC+TNF α (+)	D@CaPP+TNF α (+)	H@CaPP+TNF α (+)
		3.9	7.9	6.73	7.32	5.39	3.99
		2.9	8.9	7.8	6.54	6	4.32
		3.2	7	7.4	7.74	4.7	3.75
		4.5	7.2	8.4	7.2	4.3	3.32
		3.7	7.5	7.2	6.9	5.1	4.12

## Sheet: Figure 9b
Figure 9b	number of metastatic nodules
	Saline	PTX	PTX+LMWH	PTX+PIC	PTX+CaPP	PTX+D@CaPP	PTX+H@CaPP
	35	19	19	27	15	9	2
	27	37	17	18	10	13	3
	23	25	15	20	11	10	2
	37	39	21	22	19	15	4
	31	22	24	26	22	11	3

## Sheet: Figure 10b
Figure 10b	number of metastatic nodules
	Saline	Sur.	Sur.+LMWH	Sur.+PIC	Sur.+CaPP	Sur.+D@CaPP	Sur.+H@CaPP
	28	32	18	25	13	11	4
	27	28	20	19	7	8	3
	23	26	14	26	9	6	2
	39	34	15	24	10	9	1
	37	27	19	28	15	14	2

## Sheet: Supplementary Figure 11
Supplementary Figure 11	%
Time (h)	LMWH
0	0	0	0
2	75.2	77.1	78.2
4	82.1	86	90.3
8	88.2	89.7	91
12	92.3	89.9	93.3
24	95.2	91.2	94.5
Time (h)	H@CaPP
0	0	0	0
2	8.1	5.4	4.6
4	10.2	8.7	7.4
8	11.1	10.3	8.9
12	14.2	15.1	13.9
24	16.2	15.8	14.2

## Sheet: Supplementary Figure 12
Supplementary Figure 12	%
Time (h)	pH=5.0
0	0	0	0
2	30.2	27.4	28.2
4	65	58.4	53.1
8	80.2	78.3	75.3
12	83.9	84.7	77.4
24	84.1	85.5	79.3
Time (h)	pH=6.5
0	0	0	0
2	11.3	15.2	16.7
4	28.2	26.9	25.1
8	29.8	30.1	29.8
12	32.1	30.5	29.8
24	35.2	33.1	38.2

[truncated: 17 more sheets: Supplementary Figure 14, Supplementary Figure 15b, Figure 17b，17d, Supplementary Figure 18, Supplementary Figure 20, Supplementary Figure 21b, Supplementary Figure 22, Supplementary Figure 23 c-d , SupplementaryFigure 24 b-c, Supplementary Figure 25, Figure 9c SupplementaryTable 1, Figure 10C SupplementaryTable 2, Supplementary Figure 26, Supplementary Table 3, Supplementary Figure 27, Supplementary Table 4, Figure 5b]
